# Supplementary material for: Pasteurized Akkermansia muciniphila Ameliorates Preeclampsia in Mice by Enhancing Gut Barrier Integrity, Improving Endothelial Function, and Modulating Gut Metabolic Dysregulation
Source: Microorganisms. 2024 Dec 2;12(12):2483. doi: 10.3390/microorganisms12122483 (PMC11727688; doi:10.3390/microorganisms12122483)
Supplement: Supplementary file 1 [file microorganisms-12-02483-s001.zip › Supplementary Table S1.xlsx]

## Sheet:   Supplementary Table S1
Supplementary Table S1 The primers for quantitative real‐ time PCR in this study
Primer sequences for quantitative RT-qPCR
Gene	Forward	Reverse
Mouse Tjp1	5′-GTTGGTACGGTGCCCTGAAAGA-3′	5′-GCTGACAGGTAGGACAGACGAT-3′
Mouse Ocln	5′-TGGCAAGCGATCATACCCAGAG-3′	5′-CTGCCTGAAGTCATCCACACTC-3′
Mouse Cldn2	5′-AGGACTTCCTGCTGACATCCAG-3	5′-AATCCTGGCAGAACACGGTGCA-3′
Mouse Gapdh	5′-CATCACTGCCACCCAGAAGACTG-3′	5′-ATGCCAGTGAGCTTCCCGTTCAG-3′
Human sFlt-1	5′-TTTGCCTGAAATGGTGAGTAAGG-3	5′-TGGTTTGCTTGAGCTGTGTTC-3′
Human VEGFA	5′-TTGCCTTGCTGCTCTACCTCCA-3′	5′-GATGGCAGTAGCTGCGCTGATA-3′
Human GAPDH	5′-GTCTCCTCTGACTTCAACAGCG-3′	5′-ACCACCCTGTTGCTGTAGCCAA-3′
