# Supplementary material for: Pasteurized Akkermansia muciniphila Ameliorates Preeclampsia in Mice by Enhancing Gut Barrier Integrity, Improving Endothelial Function, and Modulating Gut Metabolic Dysregulation
Source: Microorganisms. 2024 Dec 2;12(12):2483. doi: 10.3390/microorganisms12122483 (PMC11727688; doi:10.3390/microorganisms12122483)
Supplement: Supplementary file 1 [file microorganisms-12-02483-s001.zip › Supplementary Table S2.xlsx]

## Sheet:   Supplementary Table S2 
Supplementary Table S2 42 common differential metabolites across PLN vs. CTRL, AmLN vs. PLN, and pAmLN vs. PLN
ID	Name	PLN.vs.CTRL	AmLN.vs.PLN	pAmLN.vs.PLN	PLN.vs.CTRL_FC	PLN.vs.CTRL_log2FC	PLN.vs.CTRL_Pvalue	PLN.vs.CTRL_ROC	PLN.vs.CTRL_VIP	PLN.vs.CTRL_Up.Down	AmLN.vs.PLN_FC	AmLN.vs.PLN_log2FC	AmLN.vs.PLN_Pvalue	AmLN.vs.PLN_ROC	AmLN.vs.PLN_VIP	AmLN.vs.PLN_Up.Down	pAmLN.vs.PLN_FC	pAmLN.vs.PLN_log2FC	pAmLN.vs.PLN_Pvalue	pAmLN.vs.PLN_ROC	pAmLN.vs.PLN_VIP	pAmLN.vs.PLN_Up.Down
Com_246_neg	Palmitic acid	1	1	1	12.0762	3.59409	0.00441352	1	1.98738	up	0.17621	-2.50463	0.00113347	1	1.64852	down	0.0627163	-3.99502	0.00148405	1	1.9707	down
Com_10247_pos	Isoproterenol	1	1	1	6.44162	2.68742	0.0489435	1	1.27447	up	0.18356	-2.44568	0.0478663	1	1.25054	down	0.0217894	-5.52023	0.000325673	1	1.89543	down
Com_1408_neg	2-oxopiperidine-3-carbohydrazide	1	1	1	92.5713	6.53249	0.00416898	1	2.15805	up	0.047281	-4.40259	0.03692	1	1.54549	down	0.0343572	-4.86325	0.0116047	1	1.56159	down
Com_676_neg	Stearic acid	1	1	1	4.8871	2.28898	0.00755935	1	1.98536	up	0.232851	-2.10252	0.000622484	1	2.06657	down	0.189465	-2.4	0.000330645	1	1.74566	down
Com_23195_pos	LPC O-18:2	1	1	1	4.5122	2.17383	0.0484933	0.9375	1.40183	up	0.210139	-2.25058	0.0435445	1	1.39168	down	0.162338	-2.62292	0.0384551	1	1.54385	down
Com_2276_neg	(±)19(20)-DiHDPA	1	1	1	24.5544	4.61791	0.00411846	1	2.18782	up	0.141819	-2.81788	0.0269475	1	1.62412	down	0.133494	-2.90515	0.0238355	1	1.33485	down
Com_34174_neg	Neopterin	1	1	1	2.12242	1.08571	0.00468506	1	1.638	up	0.436346	-1.19646	0.002508	1	2.2186	down	0.367544	-1.44401	0.00366647	1	1.95447	down
Com_6340_neg	Cannabigerolic acid	1	1	1	12.8984	3.68912	0.0142715	1	1.96984	up	0.121065	-3.04615	0.0129525	1	2.16338	down	0.213633	-2.22679	0.0491383	0.9375	1.22335	down
Com_7444_pos	16,16-Dimethyl prostaglandin A2	1	1	1	10.1388	3.34181	0.0119563	1	1.99809	up	0.179726	-2.47613	0.0429536	0.9375	1.72774	down	0.191982	-2.38095	0.0449519	0.9375	1.34675	down
Com_30331_pos	Cer 18:0;3O/20:0;(2OH)	1	1	1	5.4141	2.43672	0.000389239	1	2.11531	up	0.31922	-1.64738	0.00294963	1	1.79273	down	0.213164	-2.22996	0.000533825	1	1.80364	down
Com_14922_pos	DG O-18:2_18:1	1	1	1	18.7388	4.22795	0.00387416	1	1.86701	up	0.182362	-2.45513	0.032933	0.9375	1.44568	down	0.0416055	-4.58708	0.00248133	1	1.88753	down
Com_7103_pos	N1-(2-pyridylmethyl)-2-[3,5-di(trifluoromethyl)benzoyl]benzamide	1	1	1	36.3582	5.18421	0.0134056	1	2.06202	up	0.0890255	-3.48964	0.0413557	1	1.68845	down	0.0459998	-4.44223	0.0185112	1	1.62122	down
Com_406_pos	Muscone	1	1	1	2.55953	1.35588	0.00648732	1	1.83124	up	0.388149	-1.36532	0.004978	1	2.17255	down	0.332633	-1.588	0.00165715	1	1.88684	down
Com_9105_neg	13,14-dihydro Prostaglandin F1α	1	1	1	13.5514	3.76037	0.00566337	1	2.04954	up	0.214824	-2.21877	0.011909	1	1.3689	down	0.0833211	-3.58517	0.00145617	1	1.64636	down
Com_4382_pos	Methyl palmitate	1	1	1	2.8948	1.53346	0.00373148	1	2.02299	up	0.385476	-1.37529	0.00423002	1	2.15659	down	0.366538	-1.44797	0.00212482	1	1.69985	down
Com_18160_neg	N-Acetylsphingosine	1	1	1	13.0448	3.7054	0.00218266	1	2.00498	up	0.143388	-2.802	0.00808203	1	1.85676	down	0.080461	-3.63557	0.00290982	1	1.74636	down
Com_17180_neg	PI-Cer 12:0;2O/24:0;O	1	1	1	3.40517	1.76773	0.0314346	0.9375	1.67762	up	0.336439	-1.57159	0.0487294	0.9375	1.79741	down	0.278855	-1.84241	0.0297002	0.9375	1.56575	down
Com_32960_pos	cis-gondoic acid	1	1	1	7.11539	2.83094	0.00532032	1	1.82837	up	0.167098	-2.58123	0.00855192	1	2.04193	down	0.101818	-3.29593	0.00572809	1	1.92699	down
Com_10408_neg	Anacardic acid	1	1	1	6.54175	2.70968	0.0326196	1	1.40416	up	0.237552	-2.07369	0.0255344	1	1.21547	down	0.0462705	-4.43376	0.000970752	1	1.91173	down
Com_13160_pos	Palmitoylethanolamide	1	1	1	10.7094	3.42081	0.00202433	1	1.76512	up	0.37298	-1.42283	0.0423676	0.9375	1.00684	down	0.0762045	-3.71398	0.00585045	1	1.85381	down
Com_4_pos	1-Palmitoylglycerol	1	1	1	2.95144	1.56142	0.00474354	1	1.9182	up	0.397923	-1.32944	0.00283107	1	1.98069	down	0.329441	-1.60191	0.000633865	1	1.74375	down
Com_13298_neg	Cer 18:0;2O/31:0;(3OH)	1	1	1	16.1666	4.01495	0.0052808	1	1.66113	up	0.0609939	-4.03519	0.00475345	1	2.1985	down	0.0287056	-5.12252	0.00267478	1	1.84235	down
Com_27892_neg	11(Z)-Eicosenoic acid	1	1	1	13.2537	3.72832	0.0104372	1	1.72858	up	0.177958	-2.49039	0.018263	1	1.11655	down	0.0315946	-4.98418	0.000717482	1	1.88962	down
Com_22797_neg	MGDG O-24:4_16:0	1	1	1	21.6258	4.43468	0.00053338	1	2.04378	up	0.109486	-3.19118	0.00426537	1	1.9045	down	0.0351858	-4.82886	0.000146944	1	1.9589	down
Com_181_neg	11(Z),14(Z)-Eicosadienoic Acid	1	1	1	29.789	4.89671	0.0276451	1	1.36264	up	0.0544605	-4.19865	0.0292265	1	1.12807	down	0.00220226	-8.8268	0.000856068	1	1.94545	down
Com_1338_pos	Stearoyl ethanolamide	1	1	1	17.8512	4.15795	0.0127659	1	1.58301	up	0.137052	-2.86721	0.0200662	1	1.07311	down	0.0662707	-3.91549	0.0281353	1	1.65452	down
Com_13796_neg	MGDG O-26:6_2:0	1	1	1	0.249421	-2.00334	0.00155864	1	1.44676	down	5.44339	2.44451	0.00396966	1	2.09301	up	8.46438	3.0814	0.011896	1	1.82952	up
Com_7204_pos	L-Threonic acid Calcium Salt	1	1	1	0.011075	-6.49655	0.0019191	1	2.25591	down	9.86611	3.30248	0.0219469	1	1.36519	up	31.9362	4.99712	0.00426083	1	1.66028	up
Com_21232_pos	MGDG O-11:0_26:3	1	1	1	0.154202	-2.69711	0.00257656	1	1.40527	down	8.08165	3.01465	0.0023723	1	2.00389	up	25.1086	4.65011	0.00532676	1	2.13825	up
Com_12629_pos	8-(2,3-dihydroxy-3-methylbutyl)-7-methoxy-2H-chromen-2-one	1	1	1	0.162531	-2.62121	0.0306358	1	1.41931	down	5.89774	2.56016	0.00025657	1	1.87054	up	14.1712	3.82489	0.00321981	1	1.97232	up
Com_51336_pos	FNK	1	1	1	0.408715	-1.29083	0.0433611	0.9375	1.38373	down	2.73112	1.44949	0.00326795	1	2.04275	up	2.86457	1.51832	0.0254356	1	1.61931	up
Com_19975_pos	Diphenylamine	1	1	1	0.114657	-3.1246	0.0260366	0.9375	1.36908	down	8.84632	3.14508	0.00730064	1	1.75879	up	22.8489	4.51405	0.000826074	1	1.94112	up
Com_1039_pos	N2-(2-cyano-4,6-difluorophenyl)thiophene-2-carboxamide	1	1	1	0.272189	-1.87732	0.00889382	1	1.79821	down	3.34935	1.74388	0.0111441	1	2.04064	up	5.10735	2.35258	0.00475724	1	2.00054	up
Com_2071_pos	3-isopropoxy-4-morpholinocyclobut-3-ene-1,2-dione	1	1	1	0.0514343	-4.28113	0.0282835	1	2.08547	down	2.73327	1.45063	0.0054165	1	1.03864	up	4.23007	2.08068	0.00103468	1	1.12143	up
Com_25448_pos	N-(2-hydroxy-2-phenylethyl)-N'-(2-thienyl)urea	1	1	1	0.295613	-1.75822	0.0278703	0.9375	1.48619	down	3.71499	1.89336	0.00407669	1	2.20811	up	4.14516	2.05143	0.00709382	1	1.64882	up
Com_6837_pos	1-oxo-2,3-dihydro-1H-inden-4-yl benzoate	1	1	1	0.293326	-1.76942	0.0336835	0.9375	1.2548	down	4.14172	2.05023	0.00897735	1	1.8686	up	8.10152	3.01819	0.00362327	1	2.04252	up
Com_4206_pos	cis,cis-Muconic acid	1	1	1	0.171075	-2.5473	0.0386348	1	1.71142	down	5.69553	2.50983	0.0396643	1	2.05153	up	10.3687	3.37417	0.0190666	1	1.87919	up
Com_2720_pos	Methanandamide	1	1	1	0.235911	-2.08369	0.0141238	1	1.51583	down	4.55775	2.18832	0.0166349	1	1.85368	up	8.16303	3.02911	0.00335886	1	1.92161	up
Com_21389_pos	Noroxycodone-d3	1	1	1	0.117006	-3.09535	0.00105805	1	2.21125	down	5.37628	2.42661	0.0013021	1	2.21693	up	3.90385	1.9649	0.00521228	1	1.36423	up
Com_14161_pos	5,6-Dihydroxyindole-2-Carboxylic Acid	1	1	1	0.162457	-2.62187	0.0170118	1	1.57159	down	5.84285	2.54667	0.00914234	1	2.10399	up	9.28612	3.21508	0.00327688	1	1.83262	up
Com_4988_pos	7-Methylxanthine	1	1	1	0.41756	-1.25995	0.00331153	1	1.67232	down	2.2726	1.18434	0.00460234	1	1.94185	up	3.35867	1.74789	0.000806627	1	2.09567	up
Com_25_neg	23-Norcholic acid	1	1	1	0.0459427	-4.44402	0.00193104	1	2.01227	down	11.1847	3.48346	0.0364413	0.875	1.77243	up	11.4823	3.52134	0.00517454	1	1.55701	up
Com_733_pos	Glycitein	1	1	1	0.10916	-3.19548	0.0348057	0.875	1.49854	down	7.69275	2.9435	0.0245015	1	1.98912	up	13.9024	3.79726	0.0101336	1	1.79544	up
Com_15409_pos	N1-methyl-5-methoxy-2-({2-[(methylamino)carbonyl]phenyl}thio)benzamide	1	1	1	0.162705	-2.61967	0.00530571	1	1.64958	down	7.80102	2.96366	0.00377512	1	2.25798	up	12.413	3.63378	0.00304987	1	2.05447	up
Com_33020_pos	5-(hydroxymethyl)-4-methoxy-2,5-dihydrofuran-2-one	1	1	1	0.321578	-1.63676	0.0105793	1	1.51003	down	3.02901	1.59885	0.0112908	1	1.79299	up	5.88348	2.55667	0.00272373	1	2.11005	up
Com_16434_pos	Kinetin	1	1	1	0.420067	-1.25131	0.00707894	1	1.68939	down	2.11212	1.07869	0.0100476	1	1.80014	up	3.07351	1.61989	0.00246055	1	1.9923	up
Com_1415_pos	Theobromine	1	1	1	0.385087	-1.37674	0.00330322	1	1.64995	down	2.47815	1.30926	0.00373685	1	1.93684	up	3.78233	1.91928	0.000657962	1	2.07786	up
