# Supplementary material for: Pasteurized Akkermansia muciniphila Ameliorates Preeclampsia in Mice by Enhancing Gut Barrier Integrity, Improving Endothelial Function, and Modulating Gut Metabolic Dysregulation
Source: Microorganisms. 2024 Dec 2;12(12):2483. doi: 10.3390/microorganisms12122483 (PMC11727688; doi:10.3390/microorganisms12122483)
Supplement: Supplementary file 1 [file microorganisms-12-02483-s001.zip › Supplementary Table S3.xlsx]

## Sheet: Supplementary Table S3
Supplementary Table S3 Overlapping metabolic pathways identified in PLN vs. CTRL and AmLN vs. PLN comparisons
Fatty acid metabolism
Biosynthesis of unsaturated fatty acids
Fatty acid degradation
Linoleic acid metabolism
Folate biosynthesis
Fatty acid elongation
Arachidonic acid metabolism
Fatty acid biosynthesis
Caffeine metabolism
Drug metabolism - cytochrome P450
Adrenergic signaling in cardiomyocytes
Platelet activation
Cholesterol metabolism
Tyrosine metabolism
Retrograde endocannabinoid signaling
Primary bile acid biosynthesis
