# Supplementary material for: Pasteurized Akkermansia muciniphila Ameliorates Preeclampsia in Mice by Enhancing Gut Barrier Integrity, Improving Endothelial Function, and Modulating Gut Metabolic Dysregulation
Source: Microorganisms. 2024 Dec 2;12(12):2483. doi: 10.3390/microorganisms12122483 (PMC11727688; doi:10.3390/microorganisms12122483)
Supplement: Supplementary file 1 [file microorganisms-12-02483-s001.zip › Supplementary Table S4.xlsx]

## Sheet: Supplementary Table S4
Supplementary Table S4 Overlapping metabolic pathways identified in PLN vs. CTRL and pAmLN vs. PLN comparisons
Biosynthesis of unsaturated fatty acids
Fat digestion and absorption
Fatty acid biosynthesis
Fatty acid metabolism
Necroptosis
Folate biosynthesis
Gap junction
Pyrimidine metabolism
Fatty acid degradation
Glycerolipid metabolism
Caffeine metabolism
Phospholipase D signaling pathway
Platelet activation
Linoleic acid metabolism
Fatty acid elongation
Fc gamma R-mediated phagocytosis
Long-term depression
GnRH signaling pathway
Basal cell carcinoma
Steroid biosynthesis
Valine, leucine and isoleucine biosynthesis
Cocaine addiction
Amphetamine addiction
Primary bile acid biosynthesis
Ferroptosis
Pathways in cancer
Sulfur metabolism
Adrenergic signaling in cardiomyocytes
Fc epsilon RI signaling pathway
Alcoholism
Valine, leucine and isoleucine degradation
Neomycin, kanamycin and gentamicin biosynthesis
Vascular smooth muscle contraction
Dopaminergic synapse
Cholesterol metabolism
Parkinson's disease
Pantothenate and CoA biosynthesis
Inflammatory mediator regulation of TRP channels
Aldosterone synthesis and secretion
Tyrosine metabolism
Retrograde endocannabinoid signaling
Bile secretion
Oxytocin signaling pathway
Regulation of lipolysis in adipocytes
