# Supplementary material for: Pasteurized Akkermansia muciniphila Ameliorates Preeclampsia in Mice by Enhancing Gut Barrier Integrity, Improving Endothelial Function, and Modulating Gut Metabolic Dysregulation
Source: Microorganisms. 2024 Dec 2;12(12):2483. doi: 10.3390/microorganisms12122483 (PMC11727688; doi:10.3390/microorganisms12122483)
Supplement: Supplementary file 1 [file microorganisms-12-02483-s001.zip › Supplementary Table S5.xlsx]

## Sheet: Supplementary Table S5
Supplementary Table S5 Overlapping metabolic pathways identified in PLN vs. CTRL, AmLN vs. PLN, and pAmLN vs. PLN comparisons
Biosynthesis of unsaturated fatty acids
Fatty acid biosynthesis
Folate biosynthesis
Fatty acid degradation
Caffeine metabolism
Platelet activation
Linoleic acid metabolism
Fatty acid elongation
Primary bile acid biosynthesis
Adrenergic signaling in cardiomyocytes
Cholesterol metabolism
Tyrosine metabolism
Retrograde endocannabinoid signaling
